# Supplementary material for: Characterization of pancreatic glucagon-producing tumors and pituitary gland tumors in transgenic mice overexpressing MYCN in hGFAP-positive cells
Source: Oncotarget. 2016 Oct 19;7(46):74415–26. doi: 10.18632/oncotarget.12766 (PMC5342675; doi:10.18632/oncotarget.12766)
Supplement: Supplementary file 3 [file oncotarget-07-74415-s003.xlsx]

## Sheet: Tabelle1
NAME	SIZE	ES	NOM p-val
STARK_PREFRONTAL_CORTEX_22Q11_DELETION_DN	443	0.38541117	0.0
MOHANKUMAR_TLX1_TARGETS_UP	381	0.34243616	0.0
PURBEY_TARGETS_OF_CTBP1_NOT_SATB1_DN	372	0.31664652	0.0
LIU_SOX4_TARGETS_DN	277	0.3586108	0.0
BROWNE_HCMV_INFECTION_16HR_UP	200	0.41061667	0.0
LOCKWOOD_AMPLIFIED_IN_LUNG_CANCER	195	0.37890536	0.0
REACTOME_ANTIGEN_PROCESSING_UBIQUITINATION_PROTEASOME_DEGRADATION	192	0.41402426	0.0
FOSTER_KDM1A_TARGETS_DN	188	0.39124697	0.0
SHEPARD_BMYB_MORPHOLINO_UP	186	0.46544823	0.0
KIM_MYC_AMPLIFICATION_TARGETS_UP	175	0.3365126	0.0
REACTOME_HIV_INFECTION	173	0.48579022	0.0
PURBEY_TARGETS_OF_CTBP1_AND_SATB1_DN	161	0.36564508	0.0
KEGG_HUNTINGTONS_DISEASE	154	0.32874793	0.0
KEGG_PURINE_METABOLISM	144	0.4176863	0.0
REACTOME_APOPTOSIS	131	0.378187	0.0
YAGI_AML_SURVIVAL	116	0.43061304	0.0
REACTOME_HOST_INTERACTIONS_OF_HIV_FACTORS	112	0.46409023	0.0
GROSS_HYPOXIA_VIA_ELK3_AND_HIF1A_DN	101	0.42531303	0.0
SERVITJA_ISLET_HNF1A_TARGETS_DN	100	0.6217096	0.0
